# Supplementary material for: Metabolomic and inflammatory signatures in congenital hypothyroidism: a longitudinal analysis of levothyroxine response
Source: Front Endocrinol (Lausanne). 2026 Jul 1;17:1824072. doi: 10.3389/fendo.2026.1824072 (PMC13368576; doi:10.3389/fendo.2026.1824072)
Supplement: Supplementary file 1 [file Table1.xlsx]

## Sheet: Hoja1
Patient ID	Sex	Age at sample collection (months)	Type of CHT	Jaundice	Hypoactivity	Umbilical hernia	Hypotonia	Hyporeflexia	Neurode-velopmental delay	Dry skin	Constipation	Coarse facies	Letargy	Poor Suck/Feeding difficulty	Edema	Hoarse cry	Pallor	Enlanged posterior fontanelle	Macroglossia
2	F	1.03333	Agenesis	1	1	1	1	1	0	0	1	1	1	1	0	1	0	1	0
5	M	2.1	Agenesis	1	1	0	1	1	1	1	0	1	1	0	1	1	1	0	1
7	F	0.566667	Agenesis	1	1	1	1	0	1	0	0	0	0	0	0	1	0	1	0
9	F	0.833333	Agenesis	1	1	1	1	1	0	1	1	0	0	1	0	0	0	0	0
10	M	4.63333	Agenesis	1	1	1	1	1	1	1	1	1	1	1	1	1	1	1	1
1	M	0.6	Sublingual nodule	0	0	0	0	0	0	1	0	0	0	0	1	0	0	0	0
3	F	2.9	Sublingual nodule	1	0	0	0	0	0	0	0	0	0	0	0	0	0	0	0
4	M	0.5	Sublingual nodule	1	1	1	0	1	0	1	0	0	1	1	0	0	1	0	0
6	F	1.3	Sublingual nodule	1	1	1	0	1	1	0	1	0	0	0	1	0	0	0	0
11	M	0.766667	Sublingual nodule	1	1	1	1	0	1	0	0	1	0	1	1	1	1	0	0
8	F	88.6	Hypoplasia	0	1	0	1	1	1	1	1	1	1	0	0	NA	0	NA	0
			TOTAL	0.8181	0.8181	0.6363	0.6363	0.6363	0.5454	0.5454	0.4545	0.4545	0.4545	0.4545	0.4545	0.4545	0.3636	0.2727	0.1818
